# Supplementary material for: Osmolality of Cerebrospinal Fluid from Patients with Idiopathic Intracranial Hypertension (IIH)
Source: PLoS One. 2016 Jan 25;11(1):e0146793. doi: 10.1371/journal.pone.0146793 (PMC4726547; doi:10.1371/journal.pone.0146793)
Supplement: S1 Dataset — (XLSX) [file pone.0146793.s001.xlsx]

## Sheet: IIH Patients and Controls
All samples	Age	ICP	BMI	Osmolality		Paired samples	Age	ICP	BMI	Osmolality
IIH on set:	51.4168	31	31.856	277		IIH on set - Normalised ICP on treatment:	45.18	38	34.0618	277
	45.18	38	34.0618	277			45.2156	41	29.9688	276
	45.2156	41	29.9688	276			43.8823	29	34.96	251
	43.8823	29	34.96	251			22.6585	48	39.1203	272
	42.9541	45	36.3412	281			24.0383	32	30.625	260
	42.2971	35	32.281	281			22.2094	65	29.2375	268
	41.5962	33	33.6406	248			22.9843	39	42.5606	272
	40.9117	29.5	48.7821	274			18.7324	27	37.3233	263
	33.3498	32	30.8594	271			19.0116	70	35.7422	247
	34.2752	41	38.8252	276			19.2005	65	35.4308	272
	33.6126	34.5	39.9846	274		IIH on set - Not normalized ICP on treatment:	22.3217	47	42.6814	270
	31.258	37	36.0357	272			22.7242	32	33.2031	285
	29.9576	30	22.7732	278			20.9637	37	28.578	232
	27.4305	33	39.5197	257			26.8912	35	26.5021	275
	29.1745	70	35.6673	276			17.9986	34	42.0648	277
	26.8912	35	26.5021	275			42.9541	45	36.3412	281
	22.6585	48	39.1203	272			42.2971	35	32.281	281
	24.0383	32	30.625	260			41.5962	33	33.6406	248
	22.2094	65	29.2375	268			40.9117	29.5	48.7821	274
	22.9843	39	42.5606	272			33.3498	32	30.8594	271
	22.3217	47	42.6814	270			34.2752	41	38.8252	276
	22.7242	32	33.2031	285			33.6126	34.5	39.9846	274
	20.9637	37	28.578	232			31.258	37	36.0357	272
	18.7324	27	37.3233	263			29.9576	30	22.7732	278
	19.0116	70	35.7422	247		3 months follow up - normalized:	45.4401	22	34.8825	246
	19.2005	65	35.4308	272			45.4921	20.5	28.3039	272
	17.9986	34	42.0648	277			44.1314	20	32.2708	262
3 months follow up:	45.4401	22	34.8825	246			24.9144	20	37.9591	262
	45.4921	20.5	28.3039	272			24.2847	25	29.5312	249
	44.1314	20	32.2708	262			22.4723	21.5	29.5855	280
	43.2197	32	33.5635	274			23.2334	25	41.5917	283
	42.5544	33	30.5571	273			18.9925	19	39.3051	271
	41.8398	30	31.935	269			19.2991	19.5	32.8125	275
	41.1745	31	46.6771	278			19.447	20	36.7772	274
	39.7372	23.5	43.538	275		3 months follow up - not normalized:	22.5654	26.5	41.359	275
	35.4141	28	29.7339	269			22.9733	27	31.9122	273
	35.8905	24	32.0916	254			21.2539	33.5	27.2824	297
	33.5934	31	32.8125	281			27.1595	37.5	24.9199	280
	34.6201	30.5	39.3	272			18.2505	30	42.2908	272
	33.859	30	38.5	272			43.2197	32	33.5635	274
	31.5702	28	33.3465	275			42.5544	33	30.5571	273
	32.0657	26	42.0078	268			41.8398	30	31.935	269
	30.3409	25	21.8916	276			41.1745	31	46.6771	278
	28.4326	24.5	33.1946	282			33.5934	31	32.8125	281
	27.6934	14.5	38.0142	257			34.6201	30.5	39.3	272
	27.1595	37.5	24.9199	280			33.859	30	38.5	272
	27.7673	18.5	30.0479	262			31.5702	28	33.3465	275
	24.9144	20	37.9591	262			30.3409	25	21.8916	276
	24.2847	25	29.5312	249
	22.3381	17.5	24.858	241
	22.4723	21.5	29.5855	280
	22.5626	23.5	42.3716	272
	23.2334	25	41.5917	283
	22.5654	26.5	41.359	275
	22.9733	27	31.9122	273
	21.2539	33.5	27.2824	297
	18.9925	19	39.3051	271
	19.2991	19.5	32.8125	275
	18.245	25.5	35.8782	272
	19.447	20	36.7772	274
	18.9788	19	23.6466	270
	18.2505	30	42.2908	272
Controls:	64.9802	14.5	31.9	283.4
	62.0151	18	27.6361	280.4
	61.5086	16	25	275
	52.7556	23	33.8021	273
	48.219	13.5	31.9466	272.2
	43.4305	21	36.1111	274.4
	43.0472	14.5	31	243
	41.347	19	36.3636	281.2
	41.5441	20.5	29.6875	272
	41.0185	20.5	44.4444	276
	40.9665	14	18.3391	259.2
	40.5092	21	38	267.6
	39.9261	15	36.7309	258.2
	36.3778	19	32.6531	218.8
	35.3949	15	28.3447	260.8
	34.3354	21	25	280.4
	33.4319	19	36.3322	278.8
	33.1088	21	44.0635	267.6
	32.1013	24.5	29.7609	270
	30.9295	22	27	277.6
	27.5236	22	30.1038	282.2
	27.1239	8	25.0593	272.4
	26.6612	14	27	256.2
	25.4401	8.5	17.9542	276
	24.512	18	27.2509	272
	23.091	19	34.9509	277.6
	18.1766	17	20.8292	277.6
	15.8905	17	28.8	265
