# Supplementary material for: Osmolality of Cerebrospinal Fluid from Patients with Idiopathic Intracranial Hypertension (IIH)
Source: PLoS One. 2016 Jan 25;11(1):e0146793. doi: 10.1371/journal.pone.0146793 (PMC4726547; doi:10.1371/journal.pone.0146793)
Supplement: S1 File — (XLSX) [file pone.0146793.s002.xlsx]

## Sheet: eTable
Demographigs				Aggravated headache				Localization*							Tinnitus				Vision				Frequency			Debut within					Pain Character						History of Preexisting Headache
Age	BMI	Sex	ICP	Morning	Stooping	Coughing/increased IAP	Physical acticity	Holocranial	Frontal	Temporal	Parietal	Occipital	Neck	Retrobulbar	Tinnitus	Pulsating	Whizzing	Ringing	Transient Visual Obscurations	Blurry	Double vision	Photopsias	Constant or daily	2-4 days a week	≤1 day a week	One hour	One Day	One Week	One Month	Months	Pulzating quallity only	Pressing quallity only	Combination of pulsating and pressing quallity	Strictly unilateral	Bilateral	Varying between unilateral and bilateral	Migraine	Tension-type headache	Analgesic Overuse
64.9802	31.9466	F'	14.5	0	0	0	0	0	0	0	0	0	0	1	0	0	0	0	1	1	0	0	1	0	0	0	0	0	0	1	0	0	0	0	1	0	0	0	0
62.0151	27.6361	F	18	1	0	1	1	0	1	0	1	0	0	0	0	0	0	0	0	0	0	0	0	1	0	0	0	0	0	1	0	0	1	0	1	0	0	0	0
52.7556	33.8021	M	23	0	0	1	0	0	0	0	1	0	0	0	0	0	0	0	0	0	0	0	1	0	0	1	0	0	0	0	0	1	0	1	0	0	1	0	0
61.5086	25	F'	16	0	0	0	0	0	0	0	0	0	0	0	0	0	0	0	0	0	0	0	0	0	0	0	0	0	0	1	0	0	0	0	0	0
48.219	31.9466	F	13.5	1	0	0	0	1	0	0	0	0	1	0	0	0	0	0	0	1	0	0	1	0	0	0	0	0	1	0	0	1	0	0	1	0	1	0	0
43.4305	36.1111	F	21	0	0	0	1	0	0	0	0	1	1	1	0	0	0	0	0	1	0	0	1	0	0	0	0	0	1	0	0	1	0	0	1	0	1	1	1
43.0472	31	F	14.5	1	0	0	1	0	0	0	1	1	0	0	1	0	1	0	1	0	0	0	1	0	0	0	0	0	0	1	0	0	1	0	0	1	1	1	0
41.347	36.3636	F	19	0	1	1	1	1	0	0	0	0	1	1	1	1	1	0	1	1	1	1	1	0	0	0	0	0	0	1	0	0	1	0	0	1	1		1
41.5441	29.6875	F	20.5	0	0	0	1	1	0	0	0	0	0	0	0	0	0	0	0	1	0	0	1	0	0	0	0	0	0	1	1	0	0	0	1	0	1	0	1
41.0185	44.4444	F	20.5	0	0	0	0	1	0	0	0	0	1	1	1	0	0	1	1	1	1	1	1	0	0	1	0	0	0	0	0	0	1	0	0	1			0
40.9665	18.3391	F	14	0	1	1	1	0	0	0	0	1	0	1	1	1	1	0	1	1	0	1	1	0	0	1	0	0	0	0	0	0	1	1	0	0	1***	0	1
40.5092	38	F	21	0	0	1	1	1	0	0	0	0	0	1	1	1	1	0	0	0	1	0	1	0	0	1	0	0	0	0	0	0	1	0	0	1	0	1	0
39.9261	36.7309	F	15	0	1	0	1	0	1	0	1	0	0	0	1	1	1	0	0	0	1	1	1	0	0	0	1	0	0	0	0	1	0	0	1	0	1	0	1
36.3778	32.6531	F	19	0	1	1	1	0	0	0	0	0	1	1	1	1	1	1	1	1	1	1	1	0	0	0	0	0	0	1	0	0	1	1	0	0	1	0	0
35.3949	28.3447	F	15	0	0	0	1	0	1	0	0	1	1	0	1	0	0	1	0	0	0	1	1	0	0	0	0	0	0	1	1	1	0	0	1	0	0	0	0
34.3354	25	F	21	1	0	0	0	0	0	1	0	0	0	0	0	0	0	0	0	0	0	0	1	0	0	0	0	0	0	1	0	1	0	0	1	0	0	1	0
33.4319	36.3322	F	19	0	0	0	0	1	0	0	0	0	0	0	0	0	0	0	0	1	0	0	0	1	0	0	1	0	0	0	0	0	1	0	0	1	1	1	0
33.1088	44.0635	F	21	0	0	0	0	0	1	1	0	0	0	0	1	1	1	0	0	0	0	0	1	0	0	0	0	0	0	2	0	0	0	0	1	0	0	1	0
32.1013	29.7609	F	24.5	0	0	0	1	0	1	0	0	0	1	0	0	0	0	0	0	1	0	1	1	0	0	0	0	1	0	0	1	0	0	0	0	1	1	1	0
30.9295	27	F'	22	0	0	0	0	0	0	0	0	0	0	0	1	1	0	0	0	0	0	0	1	0	0	0	0	0	0	1	0	0	0	0	0	0
27.5236	30.1038	F	22	0	1	1	1	1	0	0	0	0	0	1	0	0	0	0	1	1	0	0	1	0	0	0	1	0	0	0	0	0	1	0	0	1	1	0	0
27.1239	25.0593	F	8	1	1	1	1	1	0	0	0	0	0	0	1	0	0	1	1	0	0	1	1	0	0	1	0	0	0	0	0	1	0	0	1	0	1	1	0
26.6612	27	F	14	0	0	0	0	0	1	0	0	0	0	1	1				0	0	0	0	1	0	0	0	0	0	0	1	0	1	0	0	1	0	1	1	1
25.4401	17.9542	F	8.5	0	0	0	1	0	0	0	0	1	0	0	1	0	0	1	0	0	0	0	1	0	0	0	0	0	0	1	0	0	1	0	1	0	1		0
24.512	27.2509	F	18	0	0	0	1	0	1	0	0	0	0	1	0	0	0	0	0	1	0	0	1	0	0	0	0	0	0	1	0	0	1	0	1	0	0	0	0
23.091	34.9509	F	19	0	1	0	1	1	0	0	0	0	0	0	0	0	0	0	0	1	1	0	1	0	0	0	0	1	0	0	0	1	0	0	1	0	1		0
18.1766	20.8292	F	17	1	0	1	1	0	1	1	1	1	0	0	0	0	0	0	0	0	0	0	1	0	0	0	0	0	0	1	0	0	1	0	0	1	1	0	0
15.8905	28.8	M'	17	0	0	0	0	0	0	0	0	0	1	0	0	0	0	0	1	1	1	0	0	0	1	0	0	0	0	1	0	1	0	0	1	0	0	0	0
'	No headache
*	More than one localisation possible
**	Simple analgesics ≥15 days/month or triptans ≥10 days/month for >3 months
***	Migraine-like with no accompaniing symptoms
BMI: body mass index; IAP: intraabdominal pressure; F : female; M: male; ICP: intracranial pressure
